# Supplementary material for: Constructing a Broad-Pore-Domain Structure of Adsorbents for Acteoside Adsorption
Source: Polymers (Basel). 2024 Dec 31;17(1):79. doi: 10.3390/polym17010079 (PMC11722942; doi:10.3390/polym17010079)
Supplement: Supplementary file 1 [file polymers-17-00079-s001.zip]

Archive with 1 entries (1 files):
- polymers-3378081-supplementary.pdf
